# Supplementary material for: Impact of the COVID-19 Pandemic on Antibiotic Prescribing by Dentists in Galicia, Spain: A Quasi-Experimental Approach
Source: Antibiotics (Basel). 2022 Jul 29;11(8):1018. doi: 10.3390/antibiotics11081018 (PMC9404831; doi:10.3390/antibiotics11081018)
Supplement: Supplementary file 1 [file antibiotics-11-01018-s001.zip]

Archive with 1 entries (1 files):
- antibiotics-1823555-supplementary.pdf
